# Supplementary material for: Phylogenetic and genetic evolutionary analyses of the mitochondrial genome of Mastophorus muris in Neodon fuscus from the Qinghai-Tibetan Plateau
Source: Microbiol Spectr. 2025 Jul 7;13(8):e03067-24. doi: 10.1128/spectrum.03067-24 (PMC12323358; doi:10.1128/spectrum.03067-24)
Supplement: Table S1 — More detailed information for samples listed in Fig. 6 and 7. [file spectrum.03067-24-s0001.xlsx]

## Sheet: Sheet1
Supplementary table 1. GenBank accession numbers used in Figure 6 and Figure 7.
	Order	Family	Genus	Species	cox 1
Ingroup	Rhabditida	Ascarididae	Baylisascaris	Baylisascaris columnaris	LN600401
			Parascaris	Parascaris univalens	MK209671
			Ascaris	Ascaris lumbricoides	MH800246
			Ascaris	Ascaris suum	MH717814
			Porrocaecum	Porrocaecum reticulatum	MF113244
			Seuratascaris	Seuratascaris numidica	MG434692
		Heteroderidae	Heterodera	Heterodera guangdongensis	MF425735
			Heterodera	Heterodera avenae	MK093164
			Vittatidera	Vittatidera zeaphila	MK093060
			Cryphodera	Cryphodera sinensis	MF425740
			Meloidodera	Meloidodera floridensis	MF425729
			Meloidodera	Meloidodera mexicana	MF425726
			Meloidodera	Meloidodera astonei	MF425727
		Tetrameridae	Crassicauda	Crassicauda magna	MT496895
			Tetrameres	Tetrameres fissipina	EF180077
		Onchocercidae	Toxascaris	Toxascaris leonina	MH937707
			Aspiculuris	Aspiculuris tetraptera	MG386202
			Ortleppascaris	Ortleppascaris sinensis	KM891741
			Dirofilaria	Dirofilaria immitis	EU159111
			Onchocerca	Onchocerca lupi	OP270691
			Neofoleyellides	Neofoleyellides boerewors	MN663147
			Madathamugadia	Madathamugadia hiepei	JQ888271
			Mansonella	Mansonella ozzardi	JF412347
			Dirofilaria	Dirofilaria repens	MN200336
			Brugia	Brugia malayi	MN598543
			Rumenfilaria	Rumenfilaria andersoni	JQ888278
		Spirocercidae	Mastophorus	Mastophorus muris	MG386206
				QH Mastophorus muris▲	PP501782
Total count		5	22	28
Outgroup	Rhabditida	Tylenchidae	Aglenchus	Aglenchus agricola	OM736151
	Order	Family	Genus	Species	18S rRNA
Ingroup	Rhabditida	Heteroderidae	Heterodera	Heterodera australis	OR701404
				Heterodera dunensis	MT509424
			Cactodera	Cactodera chenopodiae	MG566084
			Vittatidera	Vittatidera zeaphila	MK182465
			Cryphodera	Cryphodera kalesari	OM891768
			Heterodera	Heterodera latipons	MT758686
			Globodera	Globodera mexicana	MN116522
				Globodera rostochiensis	MN116515
		Ascarididae	Baylisascaris	Baylisascaris ailuri	MG937791
				Baylisascaris tasmaniensis	MG937794
				Baylisascaris devosi	MG937789
				Baylisascaris laevis	ON994381
		Spirocercidae	Mastophorus	Mastophorus muris	MN086291
				QH Mastophorus muris▲	PP140777
		Onchocercidae	Onchocerca	Onchocerca cervicalis	DQ094174
			Wuchereria	Wuchereria bancrofti	AY843437
			Brugia	Brugia malayi	OQ727413
			Dirofilaria	Dirofilaria immitis	OR029450
			Loa	Loa loa	XR002251421
			Pelecitus	Pelecitus copsychi	OK481073
			Dipetalonema	Dipetalonema yatesi	MW192233
			Acanthocheilonema	Acanthocheilonema spirocauda	MG593257
				Acanthocheilonema reconditum	MW147665
				Acanthocheilonema viteae	DQ094171
			Tetrameres	Tetrameres grusi	KX172117
		Tetrameridae		Tetrameres fissipina	EF180077
				Tetrameres fissipina	MN305802
Total count		5	17	27
Outgroup	Rhabditida	Tylenchidae	Aglenchus	Aglenchus agricola	AY911876
	Order	Family	Genus	Species	28S rRNA
Ingroup	Rhabditida	Heteroderidae	Cryphodera	Cryphodera kalesari	OM891766
			Vittatidera	Vittatidera zeaphila	MK121968
			Atalodera	Atalodera andinus	OK017443
			Punctodera	Punctodera stonei	OL314551
			Cactodera	Cactodera torreyanae	MZ773251
			Globodera	Globodera rostochiensis	OP293380
				Globodera pallida	JN712221
				Globodera rostochiensis	OK017440
			Heterodera	Heterodera australis	OR701401
				Heterodera vallicola	OR399076
				Heterodera schachtii	MG598810
				Heterodera dunensis	MT508989
		Tetrameridae	Crassicauda	Crassicauda giliakiana	LC700444
		Ascarididae	Porrocaecum	Porrocaecum moraveci	OQ858562
			Baylisascaris	Baylisascaris laevis	ON994376
				Baylisascaris procyonis	OR457647
			Seuratascaris	Seuratascaris numidica	OP348904
			Ascarops	Ascarops strongylina	OP289657
		Spirocercidae	Mastophorus	QH Mastophorus muris▲	PP339708
		Onchocercidae	Icosiella	Icosiella neglecta	OL351845
			Eufilaria	Eufilaria sylviae	MT802312
				Eufilaria acrocephalusi	MT802315
			Dipetalonema	Dipetalonema gracile	MZ727043
			Splendidofilaria	Splendidofilaria bartletti	MT802307
				Splendidofilaria mavis	OR159320
				Splendidofilaria bartletti	OR159330
			Chandlerella	Chandlerella sinensis	OR350920
			Aproctella	Aproctella alessandroi	OP006586
Total count		5	19	28
Outgroup	Rhabditida	Tylenchidae	Aglenchus	Aglenchus agricola	ON005191
	Order	Family	Genus	Species	12PCGs
Ingroup	Rhabditida	Heteroderidae	Globodera	Globodera vulgaris	PP407212
			Vittatidera	Vittatidera zeaphila	JF741961
			Cactodera	Cactodera solani	MN994493
				Cactodera torreyanae	MZ753797
			Punctodera	Punctodera stonei	OL314545
			Heterodera	Heterodera goettingiana	MW361365
				Heterodera betae	MW346586
				Heterodera trifolii	MK093183
				Heterodera fici	MT804359
				Heterodera salixophila	MT804363
		Ascarididae	Ortleppascaris	Ortleppascaris sinensis	KU950438
			Baylisascaris	Baylisascaris procyonis	NC 016200
				Baylisascaris ailuri	HQ671080
			Parascaris	Parascaris univalens	NC 024884
				Parascaris equorum	MF678786
			Ascaris	Ascaris suum	NC 001327
		Tetrameridae	Crassicauda	Crassicauda magna	OQ834322
			Tetrameres	Tetrameres grusi	NC 062325
		Spirocercidae	Mastophorus	Mastophorus muris	NC 085209
				QH Mastophorus muris▲	PP584052
		Onchocercidae	Dirofilaria	Dirofilaria immitis	NC 005305
			Onchocerca	Onchocerca flexuosa	NC 016172
				Onchocerca lupi	OL964949
			Acanthocheilonema	Acanthocheilonema viteae	NC 016197
			Chandlerella	Chandlerella quiscali	NC 014486
			Mansonella	Mansonella perstans	MT361687
			Wuchereria	Wuchereria bancrofti	NC 016186
Total count		5	18	27
Outgroup	Rhabditida	Tylenchidae	Aglenchus	Aglenchus agricola	ON025932
